# Supplementary material for: Cytochrome P450s Are Essential for Insecticide Tolerance in the Endoparasitoid Wasp Meteorus pulchricornis (Hymenoptera: Braconidae)
Source: Insects. 2021 Jul 16;12(7):651. doi: 10.3390/insects12070651 (PMC8306486; doi:10.3390/insects12070651)
Supplement: Supplementary file 1 [file insects-12-00651-s001.zip]

Archive with 1 entries (1 files):
- insects-1270277-supplementary.pdf
